# Supplementary material for: Multiplexed Optical Sensors in Arrayed Islands of Cells for multimodal recordings of cellular physiology
Source: Nat Commun. 2020 Aug 4;11:3881. doi: 10.1038/s41467-020-17607-5 (PMC7403318; doi:10.1038/s41467-020-17607-5)
Supplement: Supplementary file 7 — Source Data [file 41467_2020_17607_MOESM7_ESM.xlsx]

## Sheet: Figure S23a
Supplementary Figure 23a
Full gel of western blot

## Sheet: Figure S23b
Figure S23b	Ratio of lipidated to unlipidated protein band on western blot
	Treatment condition:	- glucose - pyruvate + rotenone + oligomycin + IAA			- glucose - pyruvate			control imaging buffer
	treatment time:	0 hours	1 hour	4 hours	0 hours	1 hour	4 hours	0 hours	1 hour	4 hours
LC3-II/LC3-I	Round 1	24.203	21.6992	21.6992	25.0376	24.203	23.3684	24.203	18.3609	22.5338
	Round 2	22.9474	19.6692	26.2256	25.406	27.0451	26.2256	25.406	21.3083	21.3083
	Round 3	73.4345	55.0976	44.547	57.4422	51.5807	45.7193	48.0639	52.753	58.6145
